# Supplementary material for: Potential Metabolite Markers for Pancreatic Cancer Identified by Metabolomic Analysis of Induced Cancer-Associated Fibroblasts
Source: Cancers (Basel). 2022 Mar 8;14(6):1375. doi: 10.3390/cancers14061375 (PMC8945883; doi:10.3390/cancers14061375)
Supplement: Supplementary file 1 [file cancers-14-01375-s001.zip]

Archive with 1 entries (1 files):
- cancers-1582076-supplementary.pdf
